# Supplementary material for: Androgen Receptor-Activated Enhancers Simultaneously Regulate Oncogene TMPRSS2 and lncRNA PRCAT38 in Prostate Cancer
Source: Cells. 2019 Aug 9;8(8):864. doi: 10.3390/cells8080864 (PMC6721761; doi:10.3390/cells8080864)
Supplement: Supplementary file 1 [file cells-08-00864-s001.zip]

Archive with 3 entries (2 files):
- cells-534835-supplementary/
- cells-534835-supplementary/cells-534835-Supplementary Figures.pdf
- cells-534835-supplementary/cells-534835-Supplementary Tables.xls
