# Supplementary material for: Androgen Receptor-Activated Enhancers Simultaneously Regulate Oncogene TMPRSS2 and lncRNA PRCAT38 in Prostate Cancer
Source: Cells. 2019 Aug 9;8(8):864. doi: 10.3390/cells8080864 (PMC6721761; doi:10.3390/cells8080864)
Supplement: Supplementary file 1 [file cells-08-00864-s001.zip › cells-534835-supplementary/cells-534835-Supplementary Tables.xls]

## Sheet: Table S1
qPCR	Forward primer (5'-3')	Reverse primer (5'-3')
E1	CATGGCTCTCTTCATACAACCAC	ACAACTGGCATCTGGAATTCATC
E2	AAAATCACCTGCAACCCCTT	ACGACCTCATCATCTAAAAGCTC
E3	ATGAATCAAAAGTACGGCAT	GATGGCATTTTGTAAACTCCT
E4	AGAATGTTTCCTTAGGCACA	GAGCCTGAATGCAAACATCC
E5	CTTCCTCTCTGCTCCAACCTG	GGCACTCCTCAAATATCCCCAA
E6	CTCCCCTCCCTTATACCAGA	CCTGCCCAAATGTAGGAGTT
TMPRSS2	CCTGTGTGCCAAGACGACTG	TTATAGCCCATGTCCCTGCAG
GAPDH	CCTGTTCGACAGTCAGCCGCATC	GGTGACCAGGCGCCCAATACG
FOXA1	AGGGCTGGATGGTTGTATTG	AGGCCTGAGTTCATGTTGCT
U1	TCCCAGGGCGAGGCTTATCCATT	GAACGCAGTCCCCCACTACCACAAAT
PRCAT38	GCCGCACTTTCCTGGTTCCG	TGACATCCTAAAAGCCTTGGGT
Cas9(hSpCsn1)	CTACGACGACGACCTGGACAA	GCCTTGGTGATCTCGGTGTTC

## Sheet: Table S2
ChIP primer	Forward primer (5'-3')	Reverse primer (5'-3')
Enhancer1	TTGAACCAAGTTATAAGGCTC	CTGGCAAAGCAAATATTCAGT
Enhancer2	GCCTATATCTGCCAATAACCA	TTACAACCAGGAACATAGCCA
Enhancer3	ATGAATCAAAAGTACGGCAT	GATGGCATTTTGTAAACTCCT
Enhancer4	CCCTTTATCCTCGCTTTACCAG	TCTGTGCTGATGGAGAATCCT
Enhancer5	TCTAATCTCAGCCAAGCTTT	TTTCCCCACCATAGTTAAGGA
Enhancer6	TAGACGCATTTGAATTGTAGC	TAAAATGAAAACAGTGCTCCC
PRCAT38 promoter	TAATATGAACACACTCATGCAC	TGCTAAAAGCCAAAGACCTCC

## Sheet: Table S3
ASO	Sequence	Notes
ASO_NC	AAGCGCGCACCAGCGCCUCC	The first 5 nucleotides and the last 5 nucleotides are methylated-RNA,10 middle nucleotides are DNA; the chain is phosphorothioate modified
ASO_PRCAT38	ATCACTTTCCTCTCGCCGGTCT
siRNA	Sense (5'-3')	Antisense (5'-3')
NC	UUCUCCGAACGUGUCACGUTT	ACGUGACACGUUCGGAGAATT
siFOXA1	CCGGUCAGCAACAUGAACUTT	AGUUCAUGUUGCUGACCGGTT

## Sheet: Table S4
Molecular cloning	Forward primer (5'-3')	Reverse primer (5'-3')
Enhancer1	CGCGGATCCAATCTTTCACCCGGAAATCCC	CGCGGATCCGATGAGAACTCCACCCTCGAT
Enhancer2	CGCGGATCCAGAACAAGTTAATTATCTATGCAC	CGCGGATCCTGAACAACTACACATGGCAAC
Enhancer3	CGCGGATCCCTGTGTTACAAACGACGTGCC	CGCGGATCCTAAAACCAGACTGCACCCCAAC
Enhancer4	CGCGTCGACAGTATAGTCAGGCTGGACACT	CGCGTCGACTTGACACAGAGAATGAGCCGGAA
Enhancer5	CGCGGATCCCACCTACAGGAGTTGTCAAA	CGCGGATCCCAAGTCAGGCAAGTGATCC
Enhancer6	CGCGGATCCCACCCGCATCCTCCTAATGTGA	CGCGGATCCTCCCAAGTAACGGAGACTACAGGA

## Sheet: Table S5
3C primers	Sequence	Reverse primer (5'-3')
BamHI 0	AGACCATGAACATTGGGTCACT
BamHI 1	CATGGCTCTCTTCATACAACCAC	ACAACTGGCATCTGGAATTCATC
BamHI 2	ACCTGGTGAAGTGCAGATGCT
BamHI 3	TCAGTGTGGTTGGAAGCCCAG
BamHI 4	GATTACAGGCGTGAGCCATTG
BamHI 5	TGAGCAAAGGGTCCGTGAAAC
BamHI 6	AGCCTGGGTGACAGAGTGAG
BamHI 7	CTCTCACTTAAACCCCTTGCCT
BamHI 8	GCTGGGAAGTTCAAAGAGAGCA
BamHI 9	CGATGTATTCCAGCCCTGTCC
BamHI 10	CCACTTCTCCCTCAGCCACT
BamHI 11	GGGCACACGCTGTTAAAGGG
BamHI 12	CGTGTTCCCATCCACTTGTCC
BamHI 13	CACTATGACTGCTGTGGCCAT
BamHI 14	GAACAGCCAGCTCATTCGAGG
BamHI 15	CACTGTCTCCTTCCTCCCCTT
BamHI 16	CACCCGCATCCTCCTAATGTGA
BamHI 17	GTGGAGGGTGGGAGAAGGTT
BamHI 18	TTGGCCCTTCATTTACACACC
BamHI 19	AGGAAAGTGATTGAAAGGCCATC
ERCC3 F1	GTGTAACAGGAAAGAAAGCAAATG
ERCC3 F2	GTTTGCCTCCCAGACATCAG

## Sheet: Table S6
Rank	TF	Combined	Corrected
		P-value	P-value
1	FOXA1	0.000141	0.013257
2	FOXA2	0.000225	0.013257
3	TBP	0.00158	0.05315
4	RORA1	0.001802	0.05315
5	ESRRB	0.006013	0.141909
6	NR2E3	0.012166	0.234871
7	FOXD1	0.013933	0.234871
8	FOXI1	0.018012	0.250785
9	AR	0.021169	0.250785
10	SOX10	0.021253	0.250785

## Sheet: Table S7
sgRNA	sequences (5'-3')
E1_1	GTAGGGTGATTTCCCCTAGT
E1_2	GGTGATCAAACATCATCCGA
E2_1-3	CTGTTTGCGGTGTGAGGCAC
E2_2-2	CACATGGCAACCCTAGGTAT
primers for verification	Forward primer (5'-3')	Reverse primer (5'-3')
E1	AATCTTTCACCCGGAAATCCC	GATGAGAACTCCACCCTCGAT
E2	GGAAACTGTAGCTGCTTTAGCC	TGTTGCAACCCACGTAGAAGA
